# Supplementary material for: Characteristics of proximal early gastric cancer differentiating distal early gastric cancer
Source: PLoS One. 2019 Sep 27;14(9):e0223284. doi: 10.1371/journal.pone.0223284 (PMC6764682; doi:10.1371/journal.pone.0223284)
Supplement: S1 Table — (Proximal_raw data_plosone.). (XLSX) [file pone.0223284.s001.xlsx]

## Sheet: Sheet1
Sex	Age	Location	Procedure	Height	Weight	BMI	Complication	Cx_type	Procedure_time	Pathology_2	Size	Lauren	Depth	M	SM	R0	LV	LN	Criteria	Complete_resection	Curative_resection	Recurrence	Recurrence_1	Recurrence_type	Additional_Tx
1	76	1	1	1.59	57.6	22.7839	0		27	1	15	1	1	1		1	0		1	1	1	0	0
1	63	1	1	1.71	63.6	21.7503	0		50	2	26	2	1	1		1	0		3	1	0	0	0		3
1	82	1	1	1.69	64.1	22.4432	1	1	33	1	8	1	1	1		1	0		1	1	1	0	0
1	66	1	1	1.61	53.3	20.5625	1	1	72	2	41	2	2		1	0	0		3	0	0	0	0		3
1	83	4	1	1.56	45.7	18.7788	0		76	2	23	2	1	1		1	0		3	1	0	0	0		3
2	69	1	2	1.57	59.3	24.0578	0		115	1	12	1	1	2		1	0	0				0	0
1	74	4	2	1.62	65.1	24.8057	0		228	1	31	1	1	1		1	0	0				0	0
1	51	4	2	1.76	76.9	24.8257	1	1	191	2	64	1	2		3	1	0	0				0	0
1	51	4	2	1.76	76.9	24.8257	1	1	191	2	64	1	2		3	1	0	0				0	0
1	79	1	1	1.65	76.2	27.989	0		17	1	6	1	1	1		1	0		1	1	1	0	0
1	68	1	1	1.53	49.4	21.103	1	1	119	1	55	1	1	2		1	0		2	1	1	0	0
1	55	1	1	1.71	58	19.8352	0		27	1	11	1	2		1	1	0		2	1	1	0	0
1	65	1	1	1.64	72.4	26.9185	0		23	1	14	1	1	1		1	0		1	1	1	1	1	2
2	72	1	1	1.48	53.5	24.4248	0		96	1	42	1	1	1		0	0		2	0	0	0	0		3
2	75	4	1	1.51	57.1	25.0428	0		49	1	20	1	2		2	1	0		3	1	0	0	0		3
1	62	1	1	1.68	50.1	17.7509	0		36	1	6	1	1	2		1	0		1	1	1	0	0
1	69	1	1	1.66	69	25.0399	0		29	1	14	1	1	2		1	0		1	1	1	0	0
2	66	4	2	1.52	63	27.268	0		100	2	65	2	2		1	1	0	0				0	0
1	68	4	2	1.65	63	23.1405	0		224	2	20	2	1	1		1	0	0				0	0
1	75	1	2	1.61	60	23.1473	0		296	1	36	1	2		3	1	0	0				0	0
1	70	1	1	1.64	57.7	21.453	1	1	65	1	26	1	1	1		1	0		2	1	1	1	1	2
1	48	4	2	1.68	72.9	25.8291	0		262	1	15	1	1	1		1	0	0				0	0
1	52	1	1	1.65	78.6	28.8705	0		19	1	6	1	1	1		1	0		1	1	1	0	0
1	70	1	1	1.79	59.2	18.4763	1	1	41	2	35	1	2		1	0	0		3	0	0	0	0		1
1	70	1	2	1.79	59.2	18.4763	0		212	2	35	1	2			1	0	0				0	0
2	70	4	2	1.48	65.8	30.0402	0		198	1	35	1	1	1		1	0	0				0	0
2	50	1	1	1.62	51.6	19.6616	1	1	93	1	26	1	1	1		1	0		2	1	1	0	0
2	70	1	1	1.49	45.1	20.3144	0		27	1	6	1	1	1		1	0		1	1	1	0	0
1	52	1	2	1.74	59.4	19.6195	0		151	2	27	2	1	1		1	0	0				0	0
1	59	1	1	1.71	77.8	26.6065	0		27	1	13	1	1	1		1	0		1	1	1	0	0
2	68	1	2	1.63	74.6	28.0778	0		172	2	67	2	2		2	1	0	0				0	0
2	70	4	1	1.38	45	23.6295	0		24	1	29	1	2		1	0	0		2	0	0	0	0		3
1	67	1	1	1.68	59.5	21.0813	0		36	1	20	1	1	2		1	0		1	1	1	0	0
1	73	1	1	1.76	61.4	19.8218	0		17	1	6	1	1	2		1	0		1	1	1	0	0
1	52	1	1	1.71	78	26.6749	0		10	1	6	1	1	1		1	0		1	1	1	0	0
1	64	1	1	1.68	69.3	24.5536	0		24	1	20	1	1	1		1	0		1	1	1	1	0	3
1	72	1	1	1.64	75.9	28.2198	0		22	1	16	1	1	2		1	0		1	1	1	0	0
1	68	1	1	1.68	68.2	24.1638	0		24	2	8	2	2		3	1	0		3	1	0	0	0		3
1	66	1	1	1.49	43.6	19.6388	0		26	1	9	1	1	1		1	0		1	1	1	0	0
2	46	1	1	1.61	58.6	22.6072	0		61	1	41	1	2		2	1	1		3	0	0	0	0		3
1	69	1	1	1.64	68.6	25.5057	0		45	1	25	1	1	2		1	0		2	1	1	1	1	2
1	56	1	1	1.77	79.8	25.4716	0		14	1	2	1	1	1		1	0		1	1	1	0	0
1	50	1	1	1.7	81	28.0277	0		36	1	15	1	1	2		1	0		1	1	1	0	0
1	52	4	2	1.84	75	22.1526	0		152	1	44	1	2			1	0	0				0	0
1	50	1	2	1.77	85.4	27.2591	0		179	2	31	2	2		3	1	0	0				0	0
2	57	1	1	1.45	60	28.5375	0		36	1	6	1	1	1		1	0		1	1	1	0	0
2	68	1	1	1.47	58.4	27.0258	1	1	135	1	23	1	1	2		1	0		2	1	1	0	0
1	64	1	1	1.57	66.4	26.9382	1	1	20	1	16	1	1	1		1	0		1	1	1	0	0
2	65	1	1	1.57	66.1	26.8165	1	1	42	1	29	1	1	2		1	0		2	1	1	1	1	2
1	62	4	1	1.63	76.8	28.9059	0		60	1	19	1	2		1	1	0		2	1	1	0	0
1	77	1	2	1.7	74.5	25.7785	0		247	1	40	1	2		2	1	0	0				0	0
2	78	1	1	1.52	46.2	19.9965	0		23	1	17	1	1	1		1	0		1	1	1	0	0
1	61	1	1	1.55	61.6	25.64	0		36	1	17	1	1	1		1	0		1	1	1	1	0	3
1	66	1	1	1.56	51.9	21.3264	0		30	1	6	1	2		1	1	0		2	1	1	0	0
1	63	1	1	1.71	68.2	23.3234	0		35	1	17	1	1	1		1	0		1	1	1	0	0
1	56	1	2	1.7	75	25.9516	0		171	1	70	1	1	2		1	0	0				0	0
1	60	1	1	1.79	75.6	23.5948	0		30	1	2	1	1	1		1	0		1	1	1	1	1	2
1	77	4	2	1.7	57	19.7232	0		180	1	55	1	2		3	1	0	0				0	0
1	55	1	1	1.73	80	26.7299	0		17	1	6	1	1	1		1	0		1	1	1	0	0
2	51	1	2	1.59	57	22.5466	0		218	1	29	1	2		2	1	0	0				0	0
1	68	1	2	1.62	72	27.4348	0		125	2	80	2	2		3	1	0	1				0	0
1	58	1	2	1.57	83.1	33.7133	0		257	1	28	1	2		3	1	0	0				0	0
2	66	1	2	1.45	59	28.0618	0		297	1	20	1	1	1		1	0	0				0	0
1	50	1	1	1.72	84	28.3937	0		15	1	18	1	1	2		1	0		1	1	1	0	0
1	65	4	1	1.6	60.4	23.5937	0		42	1	6	1	2		1	1	0		2	1	1	0	0
1	80	1	1	1.68	63.4	22.4632	0		22	1	6	1	1	2		1	0		1	1	1	0	0
1	66	1	2	1.66	72	26.1286	0		170	2	13	1	1	1		1	0	0				0	0
1	59	1	1	1.62	62	23.6244	0		26	1	11	1	1	2		1	0		1	1	1	1	0	3
2	65	1	1	1.5	52	23.1111	0		18	1	14	1	1	1		1	0		1	1	1	0	0
1	66	4	1	1.7	72	24.9135	0		77	1	8	1	1	1		1	0		1	1	1	0	0
2	71	4	2	1.45	54.5	25.9215	0		332	1	15	1	2			1	0	1				0	0
1	70	4	1	1.64	60.8	22.6056	0		29	1	12	1	1	1		1	0		1	1	1	0	0
1	64	1	2	1.66	75	27.2173	0		160	1	18	1	1	1		1	0	0				0	0
1	56	1	1	1.64	53.5	19.8914	1	1	39	1	6	1	1	2		1	0		1	1	1	0	0
2	61	1	2	1.67	60.2	21.5856	0		265	2	26	2	2		3	1	0	0				0	0
1	74	1	2	1.66	68.2	24.7496	0		165	2	16	1	2			1	0	0				0	0
1	50	1	2	1.64	69.8	25.9518	0		129	1	16	1	1	1		1	0	0				0	0
2	77	4	2	1.56	57.5	23.6275	0		144	1	34	1	2		3	1	0	1				0	0
2	44	4	2	1.55	37.4	15.5671	0		127	2	17	2	1	2		1	0	0				0	0
2	54	1	2	1.6	56.8	22.1875	0		203	2	30	2	2		3	1	0	2				0	0
1	69	1	2	1.54	62.7	26.4378	0		208	1	45	1	2		3	1	0	0				0	0
1	67	1	1	1.68	68.2	24.1638	1	1	53	2	15	1	1	2		1	0		2	1	1	0	0
1	68	1	1	1.68	73	25.8645	0		21	1	10	1	2		2	1	1		3	0	0	0	0		3
1	50	1	2	1.74	79.3	26.1924	0		199	1	8	1	1	1		1	0	0				0	0
1	73	1	1		65.4		0		11	1	6	1	1	1		1	0		1	1	1	0	0
1	66	1	1	1.65	65.8	24.169	0		58	1	28	1	1	2		0	0		2	0	0	0	0		3
1	68	4	2	1.63	62.5	23.5237	0		170	1	71	1	2			1	0	0				0	0
1	56	1	1		62.2		0		22	1	6	1	1	2		1	0		1	1	1	0	0
1	51	1	1	1.73	55.1	18.4102	0		22	1	4	1	1	1		1	0		1	1	1	0	0
1	68	1	1	1.68	55.4	19.6287	0		33	1	16	1	1	1		1	0		1	1	1	0	0
1	68	1	1	1.61	60.6	23.3787	0		35	2	15	2	1	2		1	0		2	1	1	0	0
1	61	1	1	1.69	61.7	21.6029	0		37	1	5	1	1	2		1	0		1	1	1	0	0
2	77	1	1				0		81	1	24	1	1	1		1	0		2	1	1	0	0
1	68	1	1	1.64	73.6	27.3647	0		27	1	14	1	2		3	0	0		3	0	0	0	0		3
1	58	1	1	1.64	67.2	24.9851	0		31	1	16	1	1	2		1	0		1	1	1	0	0
1	64	1	1	1.7	69	23.8754	0		25	1	22	1	1	2		1	0		2	1	1	0	0
1	76	1	1	1.59	60	23.7332	1	1	57	1	12	1	1	1		1	0		1	1	1	0	0
1	63	1	1	1.66	58.3	21.1569	0		33	1	16	1	1	1		1	0		1	1	1	0	0
1	72	1	1	1.65	63.7	23.3976	0		68	1	20	1	1	2		1	0		1	1	1	0	0
1	48	1	1	1.7	60	20.7612	1	1	41	1	12	1	2		1	1	0		2	1	1	0	0
1	57	1	1	1.64	72.1	26.807	0		53	1	12	1	1	1		1	0		1	1	1	0	0
1	55	4	1	1.57	65.2	26.4514	0		87	1	20	1	1	2		1	0		1	1	1	0	0
2	44	4	2	1.57	59.4	24.0983	0		228	2	40	2	1	1		1	0	0				0	0
1	77	4	2	1.63	76.1	28.6424	0		247	1	20	1	2		2	1	0	0				0	0
1	64	1	1	1.64	68.4	25.4313	0		32	1	14	1	1	2		1	0		1	1	1	0	0
1	61	1	1	1.62	61.4	23.3958	0		33	1	8	1	1	1		1	0		1	1	1	1	1	2
1	65	1	1	1.62	75.9	28.9209	0		62	1	18	1	1	1		1	0		1	1	1	0	0
2	49	1	1	1.56	49.8	20.4635	0		126	1	44	1	1	2		1	0		2	1	1	0	0
1	68	1	1	1.69	81.6	28.5704	1	1	24	1	12	1	1	1		1	0		1	1	1	0	0
2	81	1	1	1.47	42.9	19.8528	0		30	1	14	1	2		3	0	0		3	0	0	0	0		3
2	70	1	1	1.48	57	26.0226	0		33	1	38	1	1	1		1	0		2	1	1	0	0
1	68	1	1	1.64	65.5	24.3531	1	1	72	1	15	1	2		1	0	0		2	0	0	1	0	3	3	PDT
2	56	4	2	1.56	59.8	24.5726	0		151	2	50	2	1	2		1	0	0				0	0
1	70	1	1	1.69	74.3	26.0145	1	1	29	1	12	1	1	1		1	0		1	1	1	0	0
2	80	1	1	1.44	54.8	26.4275	0		48	1	12	1	1	1		1	0		1	1	1	0	0
1	65	1	1	1.73	68.2	22.7873	0		48	2	18	2	1	1		1	0		2	1	1	0	0
1	73	4	1	1.67	57	20.4382	0		112	1	23	1	1	2		1	0		2	1	1	0	0
2	68	1	1	1.57	58.8	23.8549	0		27	1	10	1	1	1		1	1		1	0	0	0	0		1
2	54	1	1	1.54	48	20.2395	1	1	31	1	29	1	2		1	1	0		2	1	1	1	1	1
2	62	1	1	1.54	66.6	28.0823	1	2	60	2	33	1	1	1		1	0		2	1	1	0	0
1	67	1	1	1.66	63.2	22.9351	0		15	1	13	1	2		2	1	0		3	1	0	0	0		3
2	68	1	1	1.46	36	16.8887	0		43	1	10	1	1	2		1	0		1	1	1	0	0
1	67	4	1		85		1	1,2	128	1	15	1	2		1	1	0		2	1	1	0	0
1	65	1	1	1.55	67.3	28.0125	1	1	21	1	18	1	1	1		1	0		1	1	1	0	0
1	70	4	1	1.57	77.6	31.482	0		101	1	6	1	2		1	1	0		2	1	1	0	0
1	75	4	1				0		94	1	21	1	1	2		0	0		2	0	0	0	0		3
2	44	4	2	1.68	58.6	20.7625	0		168	2	57	2	2		3	1	0	0				0	0
2	66	1	1	1.5	53.1	23.6	0		14	1	17	1	1	1		1	0		1	1	1	0	0
1	57	1	1		59.1		0		122	2	17	2	1	1		1	0		2	1	1	0	0
1	62	1	1	1.73	81.6	27.2645	0		42	1	14	1	1	2		1	0		1	1	1	0	0
1	59	1	1	1.63	71.6	26.9487	0		18	1	12	1	1	1		1	0		1	1	1	0	0
1	48	1	1	1.63	78	29.3575	0		24	1	15	1	1	1		1	0		1	1	1	0	0	0
1	67	4	2	1.68	72.3	25.6165	0		147	2	20	1	1	1		1	0	0				0	0
1	65	1	1	1.66	54.2	19.669	0		100	1	19	1	1	2		0	0		1	0	0	0	0		3
1	69	1	1	1.58	61.2	24.5153	0		30	1	18	1	1	1		1	0		1	1	1	1	0	3
2	50	1	1	1.55	52.9	22.0187	0		29	1	19	1	1	1		1	0		1	1	1	0	0
1	39	4	2	1.69	75	26.2596	0		230	2	31	2	1	1		1	0	0				0	0
1	69	1	1	1.65	67.1	24.6465	1	2	27	1	12	1	1	1		1	0		1	1	1	1	1	2
1	66	1	1	1.65	67.1	24.6465	1	2	27	1	12	1	1	1		1	0		1	1	1	1	1	2
1	73	1	1	1.64	67.3	25.0223	0		74	2	78	2	2		1	0	0		3	0	0	0	0		3
1	58	1	1	1.67	80.8	28.972	0		56	2	24	1	1	2		1	0		3	1	0	0	0		3
2	76	1	1	1.5	57.2	25.4222	0		13	1	16	1	1	1		1	0		1	1	1	0	0
2	63	1	1	1.53	55.9	23.8797	0		27	1	5	1	1	1		1	0		1	1	1	0	0	0
1	51	4	2	1.7	54.8	18.9619	0		157	1	15	1	2		1	1	0	0				0	0
2	57	1	1	1.61	50	19.2894	0		17	1	4	1	1	1		1	0		1	1	1	0	0
1	58	4	2	1.61	51.9	20.0224	0		196	2	70	1	2		1	1	0	0				0	0
1	66	4	2	1.74	67.6	22.3279	0		199	2	53	1	2		2	1	1	0				0	0
1	73	1	1	1.67	70.9	25.4222	0		22	1	10	1	1	1		1	0		1	1	1	0	0
1	55	1	1	1.72	73.5	24.8445	0		195	2	20	2	1	1		1	0		2	1	1	0	0
2	35	1	1	1.58	57.7	23.1133	0		37	2	8	2	1	1		1	0		2	1	1	0	0
1	48	1	1	1.61	82.8	31.9432	0		243	1	20	1	1	2		1	0		1	1	1	0	0
1	62	1	1	1.6	64	25	0		32	1	22	1	2		1	1	0		2	1	1	0	0
1	67	4	2	1.65	64	23.5078	0		135	1	71	1	2		3	1	1	0				0	0
2	46	4	2	1.59	64.5	25.5132	0		238	2	61	1	1	2		1	1	0				0	0
1	73	1	1	1.57	68.5	27.7902	0		32	2	6	1	2		1	1	0		3	1	0	0	0		3
1	67	1	1	1.6	70	27.3437	0		23	1	18	1	1	1		1	0		1	1	1	0	0
1	50	4	2	1.67	85.4	30.6214	0		255	1	30	1	2			1	0	0				0	0
1	47	1	1	1.72	71.8	24.2699	0		52	2	28	2	1	1		1	0		3	1	0	0	0		3
1	53	4	2	1.72	64	21.6333	0		232	1	34	1	1	2		1	0	0				0	0
1	75	1	1	1.56	44	18.0802	0		24	2	18	2	1	1		0	0		2	0	0	0	0		3
1	60	1	1	1.68	61.4	21.7545	0		62	1	6	1	1	1		1	0		1	1	1	1	1	2
2	34	4	2	1.58	56	22.4323	0		195	1	31	2	2		1	1	0	0				0	0
2	75	1	1	1.51	53	23.2446	0		22	1	6	1	1	2		1	1		1	0	0	0	0		3
1	57	1	1	1.7	61.4	21.2457	0		18	1	12	1	1	1		1	0		1	1	1	0	0
2	51	4	2	1.53	49.1	20.9748	0		180	2	48	2	1	1		1	0	0				0	0
1	67	1	1	1.62	74.8	28.5018	0		30	1	10	1	1	2		1	0		1	1	1	0	0
1	65	4	1	1.69	65.7	23.0034	1	1	45	2	6	1	2		3	1	0		3	1	0	0	0		3
1	63	4	1	1.69	65.7	23.0034	0		35	2	6	1	2		3	1	0		3	1	0	0	0		3
1	66	4	1	1.68	65.5	23.2072	0		67	2	6	1	2		3	1	0		3	1	0	0	0		3
1	47	4	2	1.63	77.2	29.0564	0		173	2	20	2	2		1	1	0	0				0	0
1	74	4	1	1.68	68	24.093	0		28	1	10	1	1	1		1	0		1	1	1	0	0
2	64	1	1	1.61	60.9	23.4945	0		36	1	6	1	1	2		1	0		1	1	1	0	0
1	72	4	2	1.62	57.2	21.7955	0		224	1	54	1	2		2	1	0	0				0	0
1	59	1	1		65.4		0		30	1	2	1	1	1		1	0		1	1	1	0	0
1	66	1	1	1.62	66	25.1486	0		32	1	4	1	1	1		1	0		1	1	1	0	0
1	66	4	1	1.73	67.8	22.6536	0		48	1	11	1	2		1	1	0		2	1	1	0	0
1	65	4	1	1.62	75.7	28.8447	0		30	1	6	1	1	2		0	0		1	0	0	0	0		3
1	70	4	2	1.65	67	24.6097	0		146	2	40	2	2		3	1	0	0				0	0
2	65	1	1	1.57	53.8	21.8264	0		17	1	5	1	1	2		1	0		1	1	1	0	0
1	44	1	1	1.8	88.8	27.4074	0		46	1	2	1	1	1		1	0		1	1	1	1	1	1
1	59	1	1	1.65	61.9	22.7365	0		17	1	5	1	1	1		1	0		1	1	1	0	0
1	65	1	1		58		1	1	16	1	4	1	1	1		1	0		1	1	1	0	0
1	62	4	1	1.7	70.6	24.4291	0		60	1	10	1	1	2		1	0		1	1	1	1	1	2
1	44	4	2	1.66	75	27.2173	0		192	2	18	1	2			1	0	0				0	0
1	64	1	1	1.72	68.8	23.2558	0		21	1	6	1	1	2		1	0		1	1	1	0	0
2	38	1	1	1.64	57.8	21.4902	1	2	176	2	22	2	2		1	0	0		3	0	0	0	0		3
1	65	1	1	1.7	70	24.2215	0		34	1	8	1	1	1		1	0		1	1	1	0	0
2	60	1	1	1.56	50	20.5457	0		16	1	8	1	1	1		1	0		1	1	1	0	0
2	70	4	2	1.54	54.8	23.1068	0		159	2	19	2	2		3	1	0	0				0	0
1	46	1	1	1.65	70.3	25.8219	0		26	1	4	1	1	1		1	0		1	1	1	1	1	2
1	66	4	2	1.61	43.7	16.8589	0		142	2	55	1	1	2		1	0	0				0	0
2	64	4	2	1.52	63.5	27.4844	0		230	2	48	2	1	1		1	0	0				0	0
1	60	1	1	1.62	67.6	25.7583	0		18	1	3	1	1	1		1	0		1	1	1	0	0
1	65	4	1	1.66	77.1	27.9794	0		53	1	16	1	1	1		1	0		1	1	1	0	0
2	59	1	1	1.55	57.8	24.0583	0		23	1	13	1	1	1		1	0		1	1	1	0	0
2	55	1	1	1.49	53.9	24.2782	0		60	1	10	1	1	1		1	0		1	1	1	0	0
1	54	1	1		76.6		0		55	1	11	1	1	1		1	0		1	1	1	0	0
1	52	4	1	1.69	76.9	26.9248	0		45	2	12	1	1	1		1	0		2	1	1	0	0
2	57	1	1	1.58	58.5	23.4337	0		44	1	20	1	1	2		1	0		1	1	1	0	0
1	67	4	2	1.57	61.3	24.8692	0		152	2	45	2	2		3	1	0	0				0	0
1	69	4	2	1.56	48	19.7239	0		125	1	41	1	2		3	1	0	0				0	0
1	70	1	1	1.67	68.5	24.5617	0		74	1	22	1	2		1	0	1		2	0	0	0	0		2	이후 op
1	77	1	1	1.62	64	24.3865	1	1	126	2	30	2	1	2		0	0		3	0	0	0	0		3
1	60	1	1	1.63	75.6	28.4542	0		18	1	8	1	1	1		1	0		1	1	1	0	0
1	52	1	1	1.68	66.6	23.5969	0		39	1	23	1	1	1		1	1		2	0	0	0	0		1
1	59	1	1	1.71	66	22.571	0		35	1	13	1	1	1		1	0		1	1	1	0	0
1	68	4	2	1.74	63.7	21.0398	0		188	1	30	1	2		3	1	0	0				0	0
1	58	4	2	1.57	63.1	25.5994	0		230	2	32	2	2		3	1	0	0				0	0
1	55	1	1	1.7	76.1	26.3322	0		52	1	12	1	1	1		1	0		1	1	1	0	0
2	61	1	2	1.48	55.7	25.4291	0		157	1	27	1	2		3	1	0	0				0	0
1	70	1	2	1.64	59.3	22.0479	0		114	1	29	1	1	1		1	0	0				0	0
1	52	1	1	1.62	68.8	26.2155	0		39	1	12	1	1	2		1	0		1	1	1	0	0
1	54	1	1	1.62	68.8	26.2155	0		39	1	12	1	1	2		1	0		1	1	1	0	0
1	54	1	1	1.62	68.8	26.2155	0		39	1	12	1	1	2		1	0		1	1	1	1	1	2
1	76	1	1	1.59	58.2	23.0212	0		20	1	17	1	1	2		1	0		1	1	1	0	0
2	35	4	2	1.76	73.4	23.6958	0		185	2	25	2	2		3	1	0	1				0	0
2	73	1	2	1.42	38.5	19.0934	0		160	2	17	2	2		2	1	0	0				0	0
1	54	1	2	1.55	55.7	23.1842	0		192	1	12	1	1	1		1	0	0				0	0
1	59	1	2	1.6	75	29.2969	0		144	1	34	1	2		3	1	0	0				0	0
1	59	1	2	1.57	59.5	24.1389	0		172	2	85	2	2		3	1	1	1				0	0
2	39	1	2	1.63	56.4	21.2277	0		127	2	48	2	1	1		1	0	0				0	0
2	78	1	2	1.46	45.9	21.5331	0		172	2	24	2	2		3	1	0	0				0	0
1	50	1	2	1.68	60.2	21.3294	0		100	1	16	1	2		2	1	1	1				0	0
2	48	1	2	1.61	57.4	22.1442	0		148	1	12	1	2		2	1	0	0				0	0
2	61	4	2	1.47	56	25.9151	0		119	1	25	1	2		3	1	0	0				0	0
2	56	1	2	1.54	56.5	23.8236	0		89	2	15	2	1	1		1	0	0				0	0
1	54	1	2	1.6	73.1	28.5547	0		104	1	64	1	2		3	1	0	0				0	0
1	62	1	2	1.6	69.1	26.9922	0		109	2	20	2	1	1		1	0	0				0	0
1	58	1	2	1.69	68.3	23.9137	0		233	1	40	1	2		1	1	0	0				0	0
2	46	1	2	1.59	67.7	26.779	0		143	2	26	2	2		3	1	0	1				0	0
1	59	4	2	1.63	72.4	27.2498	0		164	1	50	1	2		1	1	0	0
1	61	1	2	1.63	54.8	20.6255	0		147	1	53	1	2		3	1	0	0				0	0
2	76	4	1	1.46	36.4	17.0764	0		58	1	24	1	2		1	0	0		2	0	0	0	0		1
1	59	1	2	1.72	68.8	23.2558	0		188	2	130	2	1	2		1	0	0				0	0
1	59	1	2	1.7	70.2	24.2907	0		202	2	21	1	2		3	1	0	0				0	0
1	72	1	2	1.7	58	20.0692	0		175	1	50	1	2		1	1	0	0				0	0
2	66	1	2	1.49	68.8	30.9896	0		142	2	65	2	1	2		1	0	0				0	0
2	66	1	2	1.49	68.8	30.9896	0		142	2	65	2	1	2		1	0	0				0	0
1	72	1	2	1.68	57.2	20.2664	0		209	1	55	1	2		3	1	0	0				0	0
1	51	1	2	1.69	79.1	27.6951	0		192	1	8	1	2		1	1	0	0				0	0
2	73	4	2	1.48	57.7	26.3422	0		263	1	110	1	2		1	1	0	1				0	0
2	76	1	2	1.52	72	31.1634	0		175	2	93	1	2		3	1	0	0				0	0
1	70	1	2	1.61	66	25.462	0		173	1	18	1	1	1		1	0	0				0	0
1	63	1	1	1.69	69	24.1588	0		11	1	10	1	1	1		1	0		1	1	1	0	0
1	58	1	1	1.64	75.1	27.9224	0		75	1	22	1	1	1		1	0		2	1	1	0	0
2	54	1	2	1.59	55.1	21.795	0		201	2	56	1	1	2		1	0	0				0	0
2	81	4	2	1.52	56	24.2382	0		205	2	43	2	2		3	1	0	0				0	0
2	77	1	1	1.45	53.3	25.3508	0		130	1	75	1	1	2		0	0		2	0	0	0	0		2
1	64	1	1	1.62	63.6	24.2341	0		18	1	6	1	1	1		1	0		1	1	1	0	0
1	58	1	1		71.6		1	1	46	1	34	1	1	2		1	0		2	1	1	0	0
1	45	4	1	1.67	75.3	26.9999	0		23	2	6	2	1	1		1	0		2	1	1	0	0
1	70	1	1	1.63	50	18.8189	0		17	1	5	1	1	1		1	0		1	1	1	0	0
1	58	1	2	1.62	60.6	23.091	0		199	2	8	2	1	1		1	0	0				0	0
1	60	1	1		49.9		0		22	1	13	1	1	2		1	0		1	1	1	0	0
1	69	4	1	1.55	74.9	31.1759	0		64	1	24	1	2		2	1	0		3	1	0	0	0		3
2	71	1	1	1.44	44	21.2191	0		63	1	13	1	1	1		0	0		1	0	0	0	0		3
1	52	1	2	1.73	70.8	23.656	0		195	1	60	1	1	1		1	0	0				0	0
1	77	1	2	1.58	64.9	25.9974	0		146	1	31	1	1	2		1	0	0				0	0
2	44	4	2	1.54	57.5	24.2452	0		172	2	55	2	1	2		1	0	0				0	0
1	65	1	1	1.67	65.8	23.5935	0		22	1	12	1	1	2		1	0		1	1	1	0	0
1	74	1	1	1.64	58.7	21.8248	0		53	1	30	1	1	1		1	0		2	1	1	0	0
1	55	1	2	1.65	74.3	27.2911	0		315	1	12	1	1	1		1	0	0				0	0
1	74	1	1	1.58	65.5	26.2378	0		14	1	8	1	1	1		1	0		1	1	1	0	0
1	68	1	1	1.68	70.2	24.8724	0		29	1	9	1	2		2	1	0		3	1	0	0	0		3
1	55	1	1	1.67	68.7	24.6334	0		46	1	22	1	1	1		1	0		2	1	1	0	0
1	74	1	1	1.65	65.3	23.9853	0		32	1	30	1	2		3	0	1		3	0	0	0	0		3
1	63	1	1	1.66	53.1	19.2699	0		29	1	21	1	2		1	1	0		2	1	1	0	0
2	65	1	1	1.58	54	21.6311	0		16	1	12	1	1	1		1	0		1	1	1	0	0
1	70	1	1	1.59	49.3	19.5008	1	1	187	1	14	1	1	2		1	0		1	1	1	0	0
1	67	1	1	1.68	69.4	24.589	0		17	1	14	1	2		1	1	0		2	1	1	0	0
2	82	1	1	1.42	42.9	21.2755	0		30	1	10	1	1	1		1	0		1	1	1	0	0
1	65	4	1	1.65	73.6	27.034	0		29	1	11	1	2		2	1	0		3	1	0	0	0		3
1	58	1	1	1.69	65.6	22.9684	0		21	1	10	1	1	1		1	0		1	1	1	0	0
1	50	1	2	1.67	62.5	22.4103	0		167	1	47	1	2		3	1	0	0				0	0
2	65	1	1	1.49	59.8	26.9357	0		40	1	20	1	1	2		1	0		1	1	1	0	0
1	56	1	1	1.61	59.3	22.8772	0		27	1	8	1	1	1		1	0		1	1	1	0	0
1	67	1	1	1.65	60.5	22.2222	0		43	2	16	2	1	1		0	0		2	0	0	0	0		3
2	64	1	1	1.44	52.2	25.1736	0		18	1	26	1	1	2		1	0		2	1	1	0	0
1	66	4	1	1.65	65.9	24.2057	0		29	1	8	1	2		3	0	0		3	0	0	0	0		3
1	69	1	1	1.66	74.6	27.0721	0		12	1	4	1	1	1		1	0		1	1	1	0	0
1	76	4	1	1.67	52.5	18.8246	1	2	44	1	8	1	2		2	1	0		3	1	0	0	0		3
2	64	1	1	1.45	47.6	22.6397	0		31	2	10	2	2		1	1	0		3	1	0	0	0		3
1	53	1	1	1.74	86.5	28.5705	0		52	1	19	1	2		1	1	0		2	1	1	0	0
1	66	1	1	1.6	68.7	26.8359	0		43	1	26	1	1	2		1	0		2	1	1	0	0
1	56	4	1	1.7	68.5	23.7024	0		52	2	25	1	1	1		1	0		3	1	0	0	0		3
1	80	1	1	1.62	59	22.4813	1	1	19	1	13	1	1	1		1	0		1	1	1	1	1	2
1	47	1	2	1.82	77.4	23.3667	0		178	1	24	1	2		3	1	0	1				0	0
1	64	1	1	1.64	66	24.539	0		30	1	18	1	1	1		1	0		1	1	1	0	0
1	54	1	1	1.55	54.5	22.6847	0		35	2	25	2	2		3	0	0		3	0	0	0	0		3
1	72	1	2	1.66	69.5	25.2214	0		164	1	20	1	1	1		1	0	0				0	0
1	58	4	2	1.8	65	20.0617	0		218	1	17	1	2		1	1	0	0				0	0
1	70	1	1	1.66	77.4	28.0883	0		18	1	6	1	1	1		1	0		1	1	1	0	0
1	71	4	2	1.75	70.8	23.1184	0		170	1	30	1	2		1	1	0	0				0	0
1	71	4	2	1.75	70.8	23.1184	0		170	1	30	1	2		1	1	0	0				0	0
1	60	1	1	1.75	82.8	27.0367	0		57	1	16	1	1	2		1	0		1	1	1	0	0
1	49	1	1	1.63	70.3	26.4594	1	1	45	1	15	1	1	1		1	0		1	1	1	0	0
1	69	1	1	1.59	61.4	24.287	0		18	1	24	1	1	1		1	0		2	1	1	0	0
1	64	1	1	1.69	78.9	27.6251	0		34	1	23	1	2		3	0	1		3	0	0	0	0		1
1	71	1	1	1.61	61.7	23.8031	1	1	29	1	14	1	1	1		1	0		1	1	1	0	0
1	55	4	2	1.71	62.7	21.4425	0		196	2	18	2	2		3	1	0	0				0	0
1	54	1	1	1.64	76.5	28.4429	0		21	1	5	1	1	1		1	0		1	1	1	0	0
2	79	4	2	1.52	64.2	27.7874	0		210	2	36	2	1	1		1	0	0				0	0
2	51	1	2	1.71	74	25.3069	0		325	2	35	2	2		3	1	0	0				0	0
2	66	1	1	1.54	65.2	27.492	0		18	1	28	1	2		2	1	0		3	1	0	0	0		3
1	44	4	2	1.83	71	21.201	0		236	1	32	1	1	2		1	0	0				0	0
1	79	4	1	1.62	52	19.8141	0		35	1	32	1	2		1	1	0		3	1	0	0	0		3
2	66	1	1	1.49	69.7	31.395	0		23	1	10	1	2		2	1	0		3	1	0	0	0		3
1	70	1	2	1.5	52.1	23.1556	0		199	2	38	2	1	1		1	0	0				0	0
1	51	4	2	1.71	67.2	22.9814	0		69	2	20	2	2		3	1	0	0				0	0
1	67	1	1	1.62	50.7	19.3187	0		16	1	5	1	1	1		1	0		1	1	1	0	0
1	50	1	2	1.63	79.3	29.8468	0		158	2	40	2	2		1	1	0	3				0	0
2	52	1	1	1.55	52.7	21.9355	0		36	2	23	2	1	2		1	1		3	0	0	0	0		3
1	56	1	1	1.62	66.1	25.1867	1	1	40	1	24	1	1	1		1	0		2	1	1	0	0
2	71	1	1	1.62	67.9	25.8726	0		17	1	23	1	2		2	0	0		3	0	0	0	0		3
1	76	4	1	1.71	81.5	27.8718	0		75	1	30	1	2		3	1	0		3	1	0	0	0		3
1	50	1	1	1.71	59.8	20.4507	0		32	1	22	1	2		2	1	1		3	0	0	1	1	2	1
1	50	1	1	1.7	53.6	18.5467	0		32	1	22	1	2		2	1	1		3	0	0	1	1	2	3
1	65	1	1	1.67	64.7	23.1991	0		16	1	9	1	1	1		1	0		1	1	1	0	0
2	51	4	1	1.61	54	20.8325	0		88	1	18	1	1	1		1	0		1	1	1	0	0
1	66	4	1	1.74	74.5	24.6069	0		110	1	23	1	1	2		1	0		2	1	1	0	0
1	44	1	1	1.74	68	22.46	0		28	1	16	1	1	1		1	0		1	1	1	0	0
1	55	4	1	1.67	68	24.3824	0		70	1	23	1	2		1	1	0		2	1	1	0	0
1	67	4	1	1.62	64.6	24.6152	0		40	1	15	1	1	1		1	0		1	1	1	0	0
1	69	4	1	1.6	54.5	21.2891	0		34	1	16	1	2		3	1	0		3	1	0	0	0		3
1	66	4	1	1.61	43.5	16.7818	0		39	1	16	1	1	1		0	0		1	0	0	0	0		2
2	71	4	1	1.5	69.15	30.7333	0		21	1	7	1	1	1		0	0		1	0	0	0	0		3
1	67	1	1		74		1	1	20	1	3	1	1	2		1	0		1	1	1	0	0
2	76	1	1	1.48	50.1	22.8725	0		18	1	10	1	1	2		1	0		1	1	1	0	0
1	76	1	1	1.6	58	22.6562	0		57	1	15	1	1	1		1	0		1	1	1	0	0
1	60	1	1	1.7	61.3	21.2111	1	2	48	1	32	1	1	2		1	0		2	1	1	0	0
2	54	1	1	1.55	69.4	28.8866	0		13	1	3	1	2		2	1	0		3	1	0	0	0		3
1	62	1	1	1.6	54	21.0937	1	1	30	1	20	1	1	2		1	0		1	1	1	0	0
1	72	4	1	1.64	64.8	24.0928	0		120	1	38	1	1	2		1	0		2	1	1	0	0
1	67	1	1	1.69	73	25.5593	1	1	23	1	19	1	1	1		1	0		1	1	1	0	0
2	85	1	1	1.57	66.5	26.9788	0		60	1	18	1	1	2		1	0		1	1	1	0	0
1	65	1	1	1.67	62.7	22.482	1	1	45	1	32	1	1	2		1	0		2	1	1	0	0
1	56	1	1	1.62	65.8	25.0724	1	1	34	1	27	1	1	2		1	0		2	1	1	0	0
1	48	1	1	1.71	61	20.8611	1	1	50	1	20	1	1	2		1	0		1	1	1	0	0
1	58	1	1	1.75	70.2	22.9224	0		18	1	17	1	1	2		1	0		1	1	1	0	0
1	50	1	1	1.67	61.2	21.9441	0		37	1	18	1	2		2	1	0		3	1	0	0	0		3
2	81	1	1		38.4		0		16	1	7	1	1	1		1	0		1	1	1	0	0
2	62	1	1	1.45	65.9	31.3436	0		77	1	16	1	1	1		1	0		1	1	1	0	0
1	55	1	1	1.72	77.1	26.0614	0		29	2	15	2	2		1	1	0		3	1	0	0	0		3
2	78	1	1	1.53	62.8	26.8273	1	1	64	2	36	2	2		3	0	0		3	0	0	0	0		3	APC
1	73	1	1	1.72	65.8	22.2418	0		35	1	16	1	1	2		1	0		1	1	1	0	0
1	57	1	1	1.62	74.5	28.3874	0		15	1	15	1	1	1		1	0		1	1	1	0	0
2	48	1	1	1.53	61.5	26.2719	0		45	1	40	1	1	1		1	0		2	1	1	0	0
2	50	1	1	1.56	52	21.3675	1	2	42	2	35	2	1	1		1	0		3	1	0	0	0		3
1	66	1	1	1.65	50.6	18.5859	0		20	1	11	1	1	2		1	0		1	1	1	0	0
1	40	1	1	1.69	64.6	22.6183	0		59	2	23	2	2		3	1	0		3	1	0	0	0		1
1	68	1	1	1.61	60	23.1473	0		15	1	14	1	1	1		1	0		1	1	1	0	0
2	72	1	1	1.55	43	17.898	0		31	1	20	1	1	1		1	0		1	1	1	0	0
1	53	1	1	1.67	72.6	26.0318	0		29	1	9	1	1	2		1	0		1	1	1	0	0
1	63	1	1	1.7	63.2	21.8685	0		52	1	10	1	1	1		1	0		1	1	1	0	0
1	66	4	1	1.65	65.3	23.9853	0			1	20	1	2		1	1	0		1	1	1	0	0
1	68	4	1	1.83	75	22.3954	0		49	1	34	1	2		2	1	0		3	1	0	0	0		3
2	43	1	1	1.58	48.6	19.468	0		66	1	14	1	2		2	1	0		3	1	0	0	0		3
1	64	1	1	1.72	67.4	22.7826	0		28	1	2	1	1	1		1	0		1	1	1	0	0
1	54	1	1	1.74	73	24.1115	0		28	1	13	1	1	1		1	0		1	1	1	0	0
1	61	1	1	1.64	59	21.9363	0		22	1	8	1	1	1		1	0		1	1	1	0	0
1	62	1	1	1.69	69.8	24.4389	0		30	1	14	1	1	1		1	0		1	1	1	0	0
1	72	1	1	1.67	66.9	23.988	0		46	1	6	1	1	1		1	0		1	1	1	0	0
1	68	1	1	1.68	76.2	26.9983	0		30	1	8	1	1	1		1	0		1	1	1	0	0
1	65	1	1	1.65	47.5	17.4472	0		50	2	19	2	1	1		1	0		2	1	1	0	0
1	61	1	1	1.7	79	27.3356	0		38	1	16	1	1	1		1	0		1	1	1	0	0
1	71	1	1	1.61	74.6	28.7798	0		69	1	46	1	2		3	1	0		3	1	0	0	0		3
2	58	1	1	1.6	57	22.2656	0		16	1	7	1	1	1		1	0		1	1	1	0	0
1	71	1	1	1.62	58.8	22.4051	0		52	1	24	2	2		2	1	0		3	1	0	0	0		3
